# Supplementary material for: Deep-sea gas hydrate mounds and chemosynthetic fauna discovered at 3640 m on the Molloy Ridge, Greenland Sea
Source: Nat Commun. 2025 Dec 17;16:11287. doi: 10.1038/s41467-025-67165-x (PMC12722328; doi:10.1038/s41467-025-67165-x)
Supplement: Supplementary file 3 — Supplementary Data 1 [file 41467_2025_67165_MOESM3_ESM.xlsx]

## Sheet: Sheet1
Supplementary Data 1. Faunal families recorded at high-Arctic (>72 °N) seeps (s) and vents (v). Inventories for Freya and Jøtul from this study; data for other sites compiled from published papers (Vestnesa Ridge [16] [66]; Prins Karls Forland [66] [8] [36]; Storfjordrenna+Bjørnøyrenna [8] [66] [67]; Håkon Mosby Mud Volcano [68]; Loki’s Castle [22]; Aurora Vent Field [21]). Data for Storfjordrenn…
	Site	Aurora	Freya	Jøtul	Loki's	Håkon Mosby	Vestnesa	Storfjordrenna	Prins Karls
				Vent Field	Castle	Mud Volcano	Ridge	Bjørnøyrenna	Forland
	Type	Vent	Seep	Vent	Vent	Seep	Seep	Seep	Seep
	Depth (m)	3888	3640	3020	2350	1250	1200	350-390	350
Phylum	Family
	Cladorhizidae	v			v
Porifera	Rossellidae	v	s
	Theneidae			v				s
	Actinostolidae				v
	Bathyphelliidae		s
	Corallimorphidae			v
Cnidaria	Edwardsiidae					s
	Hormathiidae				v	s
	Kadosactinidae				v
	Lucernariidae		s		v
	Ampeliscidae					s
	Ampharetidae		s		v	s	s
	Amphinomidae					s
	Capitellidae		s		v	s		s	s
	Chaetopteridae					s		s
	Cirratulidae				v			s
	Cossuridae							s
	Dorvilleidae				v				s
	Flabelligeridae					s
	Lumbrineridae				v	s		s
	Maldanidae		s		v	s	s	s
Annelida	Nephtyidae		s					s
	Onuphidae								s
	Opheliidae					s
	Orbiniidae				v	s		s
	Oweniidae					s	s	s
	Paraonidae						s	s
	Polynoidae					s
	Sabellidae								s
	Serpulidae				v	s			s
	Siboglinidae		s	v	v	s	s	s	s
	Sigalionidae				v			s
	Spionidae					s		s
	Terebellidae				v	s
	Ammotheidae		s	v
	Ascorhynchidae				v
	Calliopiidae				v	s
	Caprellidae					s
	Colletteidae					s
	Collossendeidae					s	s	s
	Hyperiidae				v
	Liljeborgiidae					s
	Lysianassidae					s
Arthropoda	Melitidae	v	s	v	v
	Munnopsidae		s	v
	Nymphonidae					s
	Oedicerotidae				v	s
	Oregoniidae							s
	Photidae					s
	Phoxocephalidae					s
	Pleustidae					s
	Sebidae				v
	Stenothoidae					s
	Buccinidae		s	v	v	s
	Cocculinidae	v		v
	Cuspidariidae					s
	Hyalogyrinidae							s
	Lyonsiellidae					s
Mollusca	Mytilidae					s
	Rissoidae	v	s	v	v	s	s
	Skeneidae		s	v	v	s
	Thyasiridae		s			s	s	s
	Xylodisculidae				v
	Yoldiidae					s		s
	Astropectindiae					s
	Bathycrinidae					s
Echinodermata	Benthopectinidae					s
	Elpidiidae					s
	Ophiopyrgidae					s
	Ophiuridae					s	s
	Anarhichadidae							s	s
	Gadidae							s
Chordata	Rajidae					s
	Sebastidae								s
	Zoarcidae		s	v	v	s	s
Platyhelminthes	Microphallidae							s
